# Supplementary material for: Incidence and Survival of IDH-Wildtype Glioblastoma and IDH-Mutant Astrocytoma by Treatment and Sex: A Regional Study in Spain (2011–2021)
Source: Med Sci (Basel). 2025 Oct 14;13(4):233. doi: 10.3390/medsci13040233 (PMC12551061; doi:10.3390/medsci13040233)
Supplement: Supplementary file 1 [file medsci-13-00233-s001.zip]

Archive with 1 entries (1 files):
- medsci-3814446-supplementary.pdf
